# Supplementary material for: Artificial Intelligence for Myocardial Infarction Detection via Electrocardiogram: A Scoping Review
Source: J Clin Med. 2025 Sep 25;14(19):6792. doi: 10.3390/jcm14196792 (PMC12525322; doi:10.3390/jcm14196792)
Supplement: Supplementary file 1 [file jcm-14-06792-s001.zip]

Archive with 3 entries (3 files):
- jcm-3825479-supplementary.pdf
- PRISMA-ScR-Fillable-Checklist.pdf
- References list.pdf
